# Supplementary material for: Silver Catalyzed Decarbonylative [3 + 2] Cycloaddition of Cyclobutenediones and Formamides
Source: Molecules. 2021 May 17;26(10):2974. doi: 10.3390/molecules26102974 (PMC8156422; doi:10.3390/molecules26102974)
Supplement: Supplementary file 1 [file molecules-26-02974-s001.zip]

Archive with 1 entries (1 files):
- molecules-1202617-supplementary.pdf
